# Supplementary material for: Conjugation of Short-Chain Fatty Acids to Bicyclic-Amines for Analysis by Liquid Chromatography Tandem Mass Spectroscopy
Source: Molecules. 2025 Jan 16;30(2):341. doi: 10.3390/molecules30020341 (PMC11768009; doi:10.3390/molecules30020341)
Supplement: Supplementary file 1 [file molecules-30-00341-s001.zip]

Archive with 1 entries (1 files):
- molecules-3410562-supplementary.pdf
